# Supplementary material for: Respective Contributions of Instrumented 3D Gait Analysis Data and Tibial Motor Nerve Block on Presurgical Spastic Equinus Foot Assessment: A Retrospective Study of 40 Adults
Source: Front Neurol. 2022 May 27;13:862644. doi: 10.3389/fneur.2022.862644 (PMC9196860; doi:10.3389/fneur.2022.862644)
Supplement: Supplementary file 1 [file Table_1.XLSX]

## Sheet: S1
									Patient complaint										MNB targets													PreMNB clnical analytical assessement											PreMNB video
N° of MNB	N° of subject	Female gender	Age MNB	Pathology	Motor deficiency (hemiparesis+side/tetraperesis/paraparesis)	modified Functional Ambulation Scale/8	Period between QGA and MNB (in months)	QGA: gait speed (m.s-1)	Foot catching	Lateral ankle twist	Muscular cramps	Claw toe	Esthetics	Hallux Erectus	Removal of the device	Ankle pain	Recurvatum	Other	truncal	GM perineural	GL perineural	Sol perineural	Sol intramuscular	TP perineural	TP intramuscular	FL intramuscular	FDL perineural	MNB: FDL intramuscular	FHL perineural	FHL intramuscular	Other (RF/Habd)	PreMNB: ADF KF(°) on tabletop	PreMNB: ADF KE(°) on tabletop	Pre-MNB: TA strength (Held/5)	Pre-MNB: TA recruitment (Boyd/4)	Pre-MNB: TS strength (MRC/5)	Pre-MNB: TP strength (Held/5)	Pre-MNB: fib strength (Held/5)	Pre-MNB: TS spasticity KF (Tardieu/4)	Pre-MNB: spasticity KE (Tardieu/4)	Pre-MNB: TP spasticity (Tardieu/4)	Pre-MNB: FL spasticity (Tardieu/4)	PreMNB(video): Toe claw (extrinsic/intrinsic/mixte)	PreMNB(video): taligrade initial contact (EVGS)	PreMNB(video): ADF <5 during stance (EVGS)	PreMNB(video): ADF <5 APF during swing (EVGS)	Pre-MNB(video): Visible contraction of TA	Pre-MNB(video): Varus during stance	Pre-MNB(video): Varus during swing
1	1	1	36	Ischemic stroke	HP R	7	3	0.95	0	1	0	1	1	1	0	0	0	0	0	0	0	1	0	1	0	0	0	0	0	0	0	15	10	4	4	>3	4	4	0	2	2	0	E	1	0	0	1	1	1
2	2	1	51	Hemorragic stroke	HP R	6	3	0.96	1	1	0	0	0	0	1	1	0	0	1	0	0	1	0	0	0	0	0	0	0	0	0	5	0	4	4	3	4	2	2	2	0	0	0	0	1	0	1	1	1
3	3	1	18	Cerebral palsy	Para	6	4	0.99	1	1	0	0	1	0	0	1	0	0	1	0	0	0	0	0	0	0	0	0	0	0	0	-15	-15	5	4	5	5	5	0	0	0	0	0	0	0	1	1	1	1
4	4	0	25	Traumatic brain injury	HP R	6	5	0.63	1	0	0	0	1	0	0	0	0	0	0	0	0	1	0	1	0	0	0	0	0	0	0	15	5	4	3	3	4	3	3	3	4	0	0	0	1	0	1	0	1
5	5	1	37	Ischemic stroke	HP R	8	19	1.08	1	1	0	0	1	0	0	0	0	0	0	0	0	1	0	1	0	0	0	0	0	0	0	0	0	4	3	>3	4	3	2	2	2	0	E	0	1	0	1	0	1
6	6	1	47	Hemorragic stroke	HP R	6	0	0.43	1	1	0	0	0	0	1	0	0	0	0	0	0	0	0	1	0	0	1	0	1	0	0	0	-5	4	3	3	4	1	3	3	2	0	E	0	1	1	1	0	1
7	7	0	46	Spinal cord injury	Tetra	7	1	0.65	1	0	0	0	0	0	0	0	0	1	0	0	0	0	1	1	0	0	0	0	1	0	0	20	0	4	3	3	4	4	3	2	2	2	0	0	1	0	1	0	1
8	8	1	74	Spinal cord injury	Para	6	28	0.5	1	0	0	1	0	0	0	0	0	0	0	0	0	1	0	1	0	0	1	0	1	0	0	10	0	5	4	>3	4	na	3	2	2	na	E	1	1	1	1	0	0
9	9	1	28	Brain tumor	HP L	6	4	0.79	1	1	0	0	0	0	1	0	0	1	0	1	1	1	0	1	0	0	0	0	0	0	0	0	-10	3	2	>3	3	1	2	3	2	na	0	0	1	1	1	0	1
10	10	0	59	Hemorragic stroke	HP L	6	3	0.57	1	1	0	1	0	0	0	0	0	0	0	0	0	1	0	1	0	0	1	0	1	0	0	5	0	4	3	4	2	0	3	0	0	0	I	0	1	1	1	0	1
11	11	1	45	Hemorragic stroke	HP R	6	15	0.28	1	1	0	1	0	0	1	0	1	0	0	0	0	1	0	1	0	0	0	0	0	0	0	15	10	4	3	>3	1	0	0	0	0	0	E	0	0	1	1	1	1
12	12	1	24	Cerebral palsy	Tetra	6	2	0.94	1	0	0	0	0	0	1	1	0	0	0	0	0	1	0	1	0	1	0	0	0	0	0	0	0	2	1	3	1	0	1	1	2	0	0	0	0	1	0	0	0
13	13	0	39	Ischemic stroke	HP R	8	5	0.66	1	0	0	0	1	0	0	0	0	0	0	0	0	1	0	1	0	0	0	0	0	0	0	5	0	4	3	<3	2	2	2	1	1	0	0	0	1	0	1	0	1
14	14	0	43	Ischemic stroke	HP L	4	7	0.28	0	0	1	0	0	0	1	1	0	0	0	1	1	1	0	1	0	0	0	0	0	0	0	10	0	4	3	<3	2	2	4	1	1	1	0	0	1	1	0	1	1
15	15	1	19	Cerebral palsy	Para	6	9	0.69	1	1	0	0	0	0	0	0	0	1	0	1	1	0	0	0	0	0	0	0	0	0	0	-10	-15	3	3	>3	2	2	2	1	2	0	0	0	1	0	1	0	0
16	15	1	19	Cerebral palsy	Para	6	9	0.69	1	1	0	0	0	0	0	0	0	1	0	1	1	0	0	0	0	0	0	0	0	0	0	0	-5	4	4	>3	2	3	3	1	2	0	0	0	1	0	1	0	0
17	16	0	19	Cerebral palsy	Para	8	0	1.29	0	0	0	0	1	0	0	0	0	0	0	1	1	1	0	0	0	1	0	0	0	0	0	-10	-20	4	4	>3	4	4	3	1	0	0	E	0	1	1	1	0	0
18	17	0	40	Ischemic stroke	HP L	6	4	0.4	0	1	0	0	1	0	0	0	0	0	0	1	1	1	0	0	0	0	1	0	0	0	0	5	0	4	2	<3	4	1	2	2	2	0	E	0	0	0	1	0	1
19	18	1	31	Hemorragic stroke	HP L	6	3	0.26	1	1	0	1	0	0	1	0	0	0	0	1	1	1	0	1	0	0	0	1	0	1	0	-5	-15	4	4	na	4	0	3	4	1	0	E	0	0	0	1	1	1
20	19	1	41	Hemorragic stroke	HP R	5	0	0.27	1	1	0	1	1	0	1	0	0	0	0	1	1	1	0	1	0	0	0	0	0	0	0	0	0	4	3	>3	3	0	2	1	1	0	E	1	0	0	1	0	1
21	20	0	22	Cerebral palsy	HP R	8	8	1.13	0	1	0	0	1	0	0	1	0	1	0	1	1	1	0	1	0	0	0	0	0	0	0	0	-5	1	2	>3	4	0	3	3	3	0	0	1	0	0	1	1	1
22	21	0	54	Cerebral palsy	Tetra	6	19	0.41	1	0	0	0	0	0	0	0	0	0	0	0	0	1	0	1	0	0	0	0	0	0	0	0	-5	3	3	<3	4	3	0	0	0	0	E	0	1	1	1	0	1
23	22	0	19	Traumatic brain injury	HP R	7	7	0.74	1	1	0	0	1	0	0	0	0	1	0	1	1	1	0	1	0	0	0	0	0	0	0	0	-15	4	2	>3	0	0	2	2	1D	0	0	1	0	0	1	0	1
24	23	1	36	Ischemic stroke	HP R	6	5	0.6	1	1	0	0	0	0	0	0	0	0	1	0	0	0	0	0	0	0	0	0	0	0	0	0	-5	4	3	<3	3	0	2	2	D	0	E	0	0	1	1	1	1
25	24	0	30	Ischemic stroke	HP L	6	4	0.75	1	1	1	1	0	0	1	0	0	0	0	0	0	1	0	1	0	0	0	0	0	0	RF	0	-5	3	3	<3	3	0	2	2	D	0	0	0	0	0	1	0	1
26	25	0	28	Cerebral palsy	HP R	7	5	0.91	0	1	0	0	0	0	0	1	0	1	0	1	1	1	0	1	0	0	0	0	0	0	0	-5	-15	2	2	>3	5	0	0	1	2	0	0	1	1	0	0	0	1
27	26	1	66	Hereditary spastic paraparesis	Para	4	8	0.12	1	1	0	0	0	0	1	0	0	0	0	1	1	1	0	1	0	0	0	0	0	0	0	5	0	4	4	<3	4	4	2	2	D	0	0	0	1	1	1	0	1
28	26	1	66	Hereditary spastic paraparesis	Para	4	8	0.12	1	1	0	0	0	0	1	0	0	0	0	1	1	1	0	1	0	0	0	0	0	0	0	10	0	3	3	<3	4	4	2	2	D	0	0	0	1	1	1	0	0
29	27	1	34	Hemorragic stroke	HP L	6	3	0.84	1	1	0	1	0	0	0	0	0	1	0	1	1	1	0	1	0	0	0	0	0	0	0	0	-5	4	3	>3	4	4	2	2	2	0	E	1	0	0	1	0	1
30	28	0	54	Traumatic brain injury	Tetra	5	4	0.6	1	0	0	0	0	0	0	0	0	1	0	1	1	1	0	1	0	0	0	0	0	0	0	0	-5	4	3	<3	3	4	4	4	2	0	0	0	1	1	1	0	1
31	29	0	50	Ischemic stroke	HP R	4	2	0.17	1	1	0	0	1	0	0	0	0	0	0	1	1	1	0	1	0	0	0	0	0	0	0	0	-20	4	2	<3	1	0	2	2	2	0	0	na	1	1	0	1	1
32	30	0	18	Hemorragic stroke	HP R	8	15	1.16	1	0	0	1	1	0	0	1	0	0	0	1	1	1	0	0	0	0	0	0	0	0	0	15	5	3	2	>3	4	4	3	2	1	0	E	0	0	0	1	0	1
33	31	1	22	Ischemic stroke	HP R	8	0	1.13	1	1	0	0	0	0	0	0	0	1	0	1	1	0	0	0	1	0	0	0	0	0	0	10	0	3	3	3	3	1	3	2	3	0	E	0	0	1	1	0	1
34	32	0	51	Ischemic stroke	HP L	6	3	0.68	1	1	0	1	1	0	0	0	1	0	0	0	0	0	0	1	0	0	0	0	0	0	0	5	0	4	3	<3	2	2	2	2	0	0	E	0	1	1	1	0	1
35	33	0	57	Spinal cord injury	HP R	7	18	0.71	1	0	0	1	1	0	0	0	0	1	0	1	1	1	0	0	1	0	0	0	0	0	0	20	10	4	3	<3	4	3	2	2	D	0	I	1	0	0	1	1	1
36	34	1	21	Ischemic stroke	HP L	8	1	0.72	1	1	0	0	0	0	0	0	0	1	0	1	1	1	0	1	0	0	1	0	0	0	0	10	5	3	3	3	4	3	3	4	2	0	E	0	0	1	1	0	1
37	35	0	37	Hereditary spastic paraparesis	Para	6	2	0.95	1	1	0	1	1	0	0	0	0	1	0	1	1	1	0	0	0	0	0	0	0	0	0	0	-20	4	3	>3	5	4	4	2	3	3	E	0	1	1	1	0	0
38	36	0	20	Traumatic brain injury	HP L	6	45	0.57	1	0	0	0	1	0	0	0	0	1	0	1	1	1	0	1	0	0	0	0	0	0	RF	0	-5	3	2	>3	3	3	4	4	3	0	0	0	1	1	1	0	1
39	37	0	54	Ischemic stroke	HP R	6	8	0.71	1	1	0	1	0	0	0	0	0	1	1	0	0	0	0	0	0	0	0	0	0	0	0	15	0	4	3	>3	3	2	2	2	1	0	0	na	0	1	1	1	1
40	38	0	19	Hemorragic stroke	HP L	7	7	1.09	1	1	0	0	1	0	1	0	0	0	0	1	1	1	0	1	0	0	0	0	0	0	0	10	0	2	2	>3	1	1	3	2	3	0	0	0	0	1	1	0	0
41	39	1	44	Brain tumor	HP L	6	3	0.66	1	1	0	1	1	0	1	0	0	1	1	0	0	0	0	0	0	0	0	0	0	0	0	15	5	4	4	3	3	3	2	2	0	0	M	1	0	0	1	0	1
42	40	1	45	Hemorragic stroke	HP L	6	3	0.68	1	1	0	1	1	0	0	0	1	0	1	1	1	0	0	0	0	0	0	0	0	0	Habd	5	0	2	2	<3	2	0	3	3	0	0	M	0	0	0	1	1	1
																																																12
[truncated: 33 more columns]

## Sheet: Caption
Caption
ADF	Ankle dorsiflexion
APF	Ankle plantarflexion
D	Spastic dystonia
fib	Fibularis muscles
E	Extrinsic toe claw
EVGS	Edinburg visual gait score
FL	Fibularis longus
FDL	Flexor digitorum longus
FHL	Flexor hallucis longus
Habd	Hallucis abductor
HP	Hemiparesis
I	Intrinsic toe claw
KE	Knee extended
KF	Knee flexed
L	Left
LG	Lateral gastrocnemius
MG	Medial gastrocnemius
M	Mixed (intrinsic and extrinsec) toe claw
MNB	Motor nerve block
MRC	Medical Research Council score
na	not applicable
Para	Paraparesis
QGA	Quantitative gait analysis
R	Right
RF	Rectus femoris
Sol	Soleus
TA	Tibialis anterior
Tetra	Tetraparesis
TP	Tibialis posterior
TS	Triceps surae
